# Supplementary material for: Mutations in the Mitochondrial ND1 Gene Are Associated with Postoperative Prognosis of Localized Renal Cell Carcinoma
Source: Int J Mol Sci. 2016 Dec 7;17(12):2049. doi: 10.3390/ijms17122049 (PMC5187849; doi:10.3390/ijms17122049)
Supplement: Supplementary file 1 [file ijms-17-02049-s001.zip]

Archive with 1 entries (1 files):
- TableS1_S2.xlsx
