# Supplementary material for: Mutations in the Mitochondrial ND1 Gene Are Associated with Postoperative Prognosis of Localized Renal Cell Carcinoma
Source: Int J Mol Sci. 2016 Dec 7;17(12):2049. doi: 10.3390/ijms17122049 (PMC5187849; doi:10.3390/ijms17122049)
Supplement: Supplementary file 1 [file ijms-17-02049-s001.zip › TableS1_S2.xlsx]

## Sheet: TableS1
		Table S1. Accesiton numbers of the 62 healthy Japanese longevity individual from the Genbank database
		AP010674.1	AP010722.1	AP010725.1	AP010734.1	AP010736.1	AP010756.1	AP010758.1	AP010759.1
		AP010760.1	AP010762.1	AP010763.1	AP010764.1	AP010765.1	AP010766.1	AP010767.1	AP010768.1
		AP010770.1	AP010772.1	AP010834.1	AP013123.1	AP013136.1	AP013216.1	AP013252.1	AP013253.1
		AP013254.1	AP013255.1	AP013256.1	AP013257.1	AP013258.1	AP013259.1	AP013260.1	AP013262.1
		AP013263.1	AP013266.1	AP013267.1	AP013268.1	AP013269.1	AP013270.1	AP013273.1	AP013274.1
		AP013276.1	AP013277.1	AP013278.1	AP013279.1	AP013281.1	AP013283.1	AP013285.1	AP013286.1
		AP013287.1	AP013288.1	AP013289.1	AP013290.1	AP013291.1	AP013292.1	AP008261.1	AP008317.1
		AP008642.1	AP008660.1	AP008666.1	AP008673.1	AP008714.1	AP008726.1

## Sheet: TableS2
				Table S2. NST analysis in the ND1 variable region of 62 Japanese kidney cancer patients
			ND1		1	2	3	4	5	6	7	8	9	10	11	12	13	14	15	16	17	18	19	20	21	22	23	24	25	26	27		ND1
				A	0	0	0	0	2	0	124	0	0	0	0	0	2	124	0	0	122	1	0	1	0	0	123	0	121	0	0	620	0.185185	0.0342936		A	A	1246	0.186081	0.0346262
					0	0	0	0	0.016129	0	1	0	0	0	0	0	0.016129	1	0	0	0.983871	0.00806452	0	0.00806452	0	0	0.991935	0	0.975806	0	0	0.185185	0.235				T	1246	0.186081	0.0346262
			Cancer	T	1	0	0	123	0	122	0	0	2	4	0	2	0	0	0	4	0	0	1	0	123	1	0	6	3	119	115	626	0.186977	0.0349605		T	G	2341	0.349612	0.122228
			CCR		0.00806452	0	0	0.991935	0	0.983871	0	0	0.016129	0.0322581	0	0.016129	0	0	0	0.0322581	0	0	0.00806452	0	0.991935	0.00806452	0	0.0483871	0.0241935	0.959677	0.927419	0.186977	0.301				C	1863	0.278226	0.0774096
				G	0	124	124	0	122	0	0	124	122	0	124	122	122	0	0	0	2	123	0	123	0	0	1	0	0	0	0	1233	0.36828	0.13563		G				0.26889
					0	1	1	0	0.983871	0	0	1	0.983871	0	1	0.983871	0.983871	0	0	0	0.016129	0.991935	0	0.991935	0	0	0.00806452	0	0	0	0	0.36828	0.081				Total	6696	Ht	0.73111
				C	123	0	0	1	0	2	0	0	0	120	0	0	0	0	124	120	0	0	123	0	1	123	0	118	0	5	9	869	0.259558	0.0673703	3348	C
					0.991935	0	0	0.00806452	0	0.016129	0	0	0	0.967742	0	0	0	0	1	0.967742	0	0	0.991935	0	0.00806452	0.991935	0	0.951613	0	0.0403226	0.0725806	0.259558	0.383
					1	1	1	1	1	1	1	1	1	1	1	1	1	1	1	1	1	1	1	1	1	1	1	1	1	1	1	1	1	0.272254	0.727746	Hsij
			Hs	Heterozygo	0.015999	0	0	0.015999	0.0317378	0.0317378	0	0	0.0317378	0.062435	0	0.0317378	0.0317378	0	0	0.062435	0.0317378	0.015999	0.015999	0.015999	0.015999	0.015999	0.015999	0.0920916	0.0472164	0.0773933	0.134625	0.0294302	0.03	HSi	0.00460099	NSTij
				A	0	2	2	0	0	0	122	4	0	0	2	0	0	122	0	0	124	4	0	2	0	0	120	0	122	0	0	626	0.186977	0.0349605		A
					0	0.016129	0.016129	0	0	0	0.983871	0.0322581	0	0	0.016129	0	0	0.983871	0	0	1	0.0322581	0	0.016129	0	0	0.967742	0	0.983871	0	0	0.186977	0.234
				T	0	0	0	124	0	120	2	0	0	0	0	2	0	0	0	0	0	0	4	0	124	0	0	0	2	122	120	620	0.185185	0.0342936		T
			Control		0	0	0	1	0	0.967742	0.016129	0	0	0	0	0.016129	0	0	0	0	0	0	0.0322581	0	1	0	0	0	0.016129	0.983871	0.967742	0.185185	0.314
				G	0	122	122	0	124	0	0	120	124	0	122	0	124	2	2	0	0	120	0	122	0	0	4	0	0	0	0	1108	0.330944	0.109524		G
					0	0.983871	0.983871	0	1	0	0	0.967742	1	0	0.983871	0	1	0.016129	0.016129	0	0	0.967742	0	0.983871	0	0	0.0322581	0	0	0	0	0.330944	0.056
				C	124	0	0	0	0	4	0	0	0	124	0	122	0	0	122	124	0	0	120	0	0	124	0	124	0	2	4	994	0.296894	0.0881459	3348	C
					1	0	0	0	0	0.0322581	0	0	0	1	0	0.983871	0	0	0.983871	1	0	0	0.967742	0	0	1	0	1	0	0.016129	0.0322581	0.296894	0.396
					1	1	1	1	1	1	1	1	1	1	1	1	1	1	1	1	1	1	1	1	1	1	1	1	1	1	1	1	1	0.266924	0.733076	Hsij
			Hs	Heterozygo	0	0.0317378	0.0317378	0	0	0.062435	0.0317378	0.062435	0	0	0.0317378	0.0317378	0	0.0317378	0.0317378	0	0	0.062435	0.062435	0.0317378	0	0	0.062435	0	0.0317378	0.0317378	0.062435	0.0256292	0.026	HSi	-0.00268997	NSTij
																																		HTi	0.731
